# Supplementary material for: Proteomic Profiling Towards a Better Understanding of Genetic Based Muscular Diseases: The Current Picture and a Look to the Future
Source: Biomolecules. 2025 Jan 15;15(1):130. doi: 10.3390/biom15010130 (PMC11763865; doi:10.3390/biom15010130)
Supplement: Supplementary file 1 [file biomolecules-15-00130-s001.zip › Supplementary Table 1.xlsx]

## Sheet: Tabelle1
					Gene Name	Accession	Description	Covered by Muscle Organoids	Covered by Muscle Library
				CMS	AGRN	O00468	Agrin	Yes	Yes
					ALG14	Q96F25	UDP-N-acetylglucosamine transferase subunit ALG14
					ALG2	Q9H553	Alpha-1,3/1,6-mannosyltransferase ALG2	Yes	Yes
					ChAT	P28329	Choline O-acetyltransferase, CHOACTase, ChAT, Choline acetylase
					CHRNA1	P02708	Acetylcholine receptor subunit alpha		Yes
					CHRNB1	P11230	Acetylcholine receptor subunit beta	Yes	Yes
					CHRND	Q07001	Acetylcholine receptor subunit delta
					CHRNE	Q04844	Acetylcholine receptor subunit epsilon
					COL13A1	Q5TAT6	Collagen alpha-1(XIII) chain, COLXIIIA1
					COLQ	Q9Y215	Acetylcholinesterase collagenic tail peptide
					DOK7	Q18PE1	Protein Dok-7
					DPAGT1	Q9H3H5	UDP-N-acetylglucosamine--dolichyl-phosphate N-acetylglucosaminephosphotransferase	Yes	Yes
					GFPT1	Q06210	Glutamine--fructose-6-phosphate aminotransferase [isomerizing] 1	Yes	Yes
					LRP4	O75096	Low-density lipoprotein receptor-related protein 4	Yes
					MUSK	O15146	Muscle, skeletal receptor tyrosine-protein kinase
					MYO9A	B2RTY4	Unconventional myosin-IXa, Unconventional myosin-9a
					PREPL	Q4J6C6	Prolyl endopeptidase-like	Yes	Yes
					RAPSN	Q13702	43 kDa receptor-associated protein of the synapse	Yes	Yes
					SCN4A	P35499	Sodium channel protein type 4 subunit alpha		Yes
					SLC18A3	Q16572	Vesicular acetylcholine transporter (VAChT) (Solute carrier family 18 member 3)
					SLC25A1	P53007	Tricarboxylate transport protein, mitochondrial	Yes	Yes
					SLC5A7 (CHT)	Q9GZV3	High affinity choline transporter 1
					SNAP25	P60880	Synaptosomal-associated protein 25	Yes
					SYT2	Q8N9I0	Synaptotagmin-2 (Synaptotagmin II) (SytII)
					VAMP1	P23763	Vesicle-associated membrane protein 1, VAMP-1, Synaptobrevin-1
					CACNA1A	O00555	Voltage-dependent P/Q-type calcium channel subunit alpha-1A,
					CDH8	P55286	Cadherin-8
					CHRNG, ACHRG	P07510	Acetylcholine receptor subunit gamma		Yes
					Contactin-1	Q12860	Contactin-1	Yes	Yes
					DES	P17661	Desmin	Yes	Yes
					ECEL1	O95672	Endothelin-converting enzyme-like 1
					GMPPB	Q9Y5P6	Mannose-1-phosphate guanyltransferase beta	Yes	Yes
					LAMA5	O15230	Laminin subunit alpha-5	Yes	Yes
					LAMB2	P55268	Laminin subunit beta-2	Yes	Yes
					Munc13-1	Q9UPW8	Protein unc-13 homolog A (Munc13-1)
					Plectin	Q15149	Plectin	Yes	Yes
					PTPN11	Q06124	Tyrosine-protein phosphatase non-receptor type 11	Yes	Yes
					RPH3A	Q9Y2J0	Rabphilin-3A, Exophilin-1
					RPH3A	Q9Y2J0	Rabphilin-3A
					TOR1AIP1	Q5JTV8	Torsin-1A-interacting protein 1	Yes	Yes
					UNC13A	Q9UPW8	Protein unc-13 homolog A
					UNC50	Q53HI1	Protein unc-50 homolog
					ZBTB42	B2RXF5	Zinc finger and BTB domain-containing protein 42
					ZC4H2	Q9NQZ6	Zinc finger C4H2 domain-containing protein
					Gene Name	Accession	Description	Covered by Muscle Organoids	Covered by Muscle Library
				SMA	ASAH1	Q13510	Acid ceramidase	Yes	Yes
					ASCC1	Q8N9N2	Activating signal cointegrator 1 complex subunit 1	Yes	Yes
					ATP7A	Q04656	Copper-transporting ATPase 1	Yes
					BICD2	Q8TD16	Protein bicaudal D homolog 2	Yes	Yes
					CHCHD10	Q8WYQ3	Coiled-coil-helix-coiled-coil-helix domain-containing protein 10, mitochondrial		Yes
					DGUOK	Q16854	Deoxyguanosine kinase, mitochondrial	Yes
					DYNC1H1	Q14204	Cytoplasmic dynein 1 heavy chain 1	Yes	Yes
					EXOSC3	Q9NQT5	Exosome complex component RRP40	Yes	Yes
					EXOSC8	Q96B26	Exosome complex component RRP43	Yes	Yes
					EXOSC9	Q06265	Exosome complex component RRP45	Yes	Yes
					MAPT	P10636	Microtubule-associated protein tau	Yes	Yes
					PCH1A (VRK1)	Q99986	Serine/threonine-protein kinase VRK1	Yes	Yes
					PCH1B (EXOSC3, RRP40)	Q9NQT5	Exosome complex component RRP40	Yes	Yes
					RBM7	Q9Y580	RNA-binding protein 7	Yes	Yes
					SCO2	O43819	Protein SCO2 homolog, mitochondrial	Yes	Yes
					SLC25A21	Q9BQT8	Mitochondrial 2-oxodicarboxylate carrier	Yes	Yes
					TBCD	Q9BTW9	Tubulin-specific chaperone D	Yes	Yes
					TFG	Q92734	Protein TFG	Yes	Yes
					TK2	O00142	hymidine kinase 2, mitochondrial		Yes
					TRIP4	Q15650	Activating signal cointegrator 1		Yes
					TRPV4	Q9HBA0	Transient receptor potential cation channel subfamily V member 4
					UBE1	P22314	Ubiquitin-like modifier-activating enzyme 1	Yes	Yes
					VAPB	O95292	Vesicle-associated membrane protein-associated protein B/C	Yes	Yes
					VRK1	Q99986	Serine/threonine-protein kinase VRK1	Yes	Yes
					Gene Name	Accession	Description	Covered by Muscle Organoids	Covered by Muscle Library
				Myopathies	ABHD5	Q8WTS1	1-acylglycerol-3-phosphate O-acyltransferase ABHD5	Yes
					ACAD9	Q9H845	Complex I assembly factor ACAD9, mitochondrial	Yes	Yes
					ACADVL	P49748	Very long-chain specific acyl-CoA dehydrogenase, mitochondrial	Yes	Yes
					ACER3	Q9NUN7	Alkaline ceramidase 3		Yes
					ACTA1	P68133	Actin, alpha skeletal muscle	Yes	Yes
					ACVR1	Q04771	Activin receptor type-1		Yes
					ADSSL1	Q8N142	Adenylosuccinate synthetase isozyme 1	Yes	Yes
					AGL/ GDE	P35573	Glycogen debranching enzyme	Yes	Yes
					AGRN	O00468	Agrin	Yes	Yes
					ALG14	P38242	UDP-N-acetylglucosamine transferase subunit ALG14		Yes
					ALG2	Q9H553	Alpha-1,3/1,6-mannosyltransferase ALG2	Yes	Yes
					ANO5	Q75V66	Anoctamin-5
					APP	P05067	Amyloid-beta precursor protein	Yes	Yes
					ATP2A1/SERCA1	O14983	Sarcoplasmic/endoplasmic reticulum calcium ATPase 1	Yes
					B3GALNT2	Q8NCR0	UDP-GalNAc:beta-1,3-N-acetylgalactosaminyltransferase 2
					B3GNT1/ B4GAT1	O43505	Beta-1,4-glucuronyltransferase 1	Yes	Yes
					BAG3	O95817	BAG family molecular chaperone regulator 3	Yes	Yes
					BET1	O15155	BET1 homolog	Yes	Yes
					BIN1	O00499	Myc box-dependent-interacting protein 1	Yes	Yes
					CACNA1A	O00555	Voltage-dependent P/Q-type calcium channel subunit alpha-1A
					CACNA1S	Q13698	Voltage-dependent L-type calcium channel subunit alpha-1S	Yes
					CAPN3	P20807	Calpain-3	Yes	Yes
					CASQ1	P31415	Calsequestrin-1	Yes	Yes
					CAV3	P56539	Caveolin-3	Yes	Yes
					CAVIN1	Q6NZI2	Caveolae-associated protein 1	Yes	Yes
					CAVIN2	O95810	Caveolae-associated protein 2		Yes
					CCDC78	A2IDD5	Coiled-coil domain-containing protein 78
					CDK9	P50750	Cyclin-dependent kinase 9	Yes	Yes
					CFL2	Q9Y281	Cofilin-2	Yes	Yes
					CHAT	P28329	Choline O-acetyltransferase		Yes
					CHKB	Q9Y259	Choline/ethanolamine kinase		Yes
					CHRNA1	P02708	Acetylcholine receptor subunit alpha
					CHRNB1	P11230	Acetylcholine receptor subunit beta	Yes
					CHRND	Q07001	Acetylcholine receptor subunit delta
					CHRNE	Q04844	Acetylcholine receptor subunit epsilon
					CHRNG	P07510	Acetylcholine receptor subunit gamma
					CLCN1	P35523	Chloride channel protein 1
					CLN3	Q13286	Battenin	Yes	Yes
					CNBP	P62633	Cellular nucleic acid-binding protein	Yes	Yes
					CNTN1	Q12860	Contactin-1	Yes	Yes
					COL12A1	Q99715	Collagen alpha-1(XII) chain	Yes	Yes
					COL13A1	Q5TAT6	Collagen alpha-1
					COL4A1	P02462	Collagen alpha-1(IV) chain	Yes	Yes
					COL6A1	P12109	Collagen alpha-1(VI) chain	Yes	Yes
					COL6A2	P12110	Collagen alpha-2(VI) chain	Yes	Yes
					COL6A3	P12111	Collagen alpha-3(VI) chain	Yes	Yes
					COLQ	Q9Y215	Acetylcholinesterase collagenic tail peptide
					CPT2	P23786	Carnitine O-palmitoyltransferase 2, mitochondrial	Yes	Yes
					CRYAB	P02511	Alpha-crystallin B chain	Yes	Yes
					CTDP1	Q9Y5B0	RNA polymerase II subunit A C-terminal domain phosphatase	Yes	Yes
					DAG1	Q14118	Dystroglycan	Yes	Yes
					DES	P17661	Desmin	Yes	Yes
					DMD	P11532	Dystrophin	Yes	Yes
					DMPK	Q09013	Myotonin-protein kinase
					DNAJB6	O75190	DnaJ homolog subfamily B member 6	Yes	Yes
					DNM2	P50570	Dynamin-2	Yes	Yes
					DOK7	Q18PE1	Protein Dok-7
					DOLK	Q9UPQ8	Dolichol kinase		Yes
					DPAGT1	Q9H3H5	UDP-N-acetylglucosamine--dolichyl-phosphate N-acetylglucosaminephosphotransferase	Yes	Yes
					DPM1	O60762	Dolichol-phosphate mannosyltransferase subunit 1	Yes	Yes
					DPM2	O94777	Dolichol phosphate-mannose biosynthesis regulatory protein		Yes
					DPM3	Q9P2X0	Dolichol-phosphate mannosyltransferase subunit 3	Yes	Yes
					DUX4	Q9UBX2	Double homeobox protein 4		Yes
					DYSF	O75923	Dysferlin	Yes	Yes
					ELOVL1	Q9BW60	Elongation of very long chain fatty acids protein 1	Yes	Yes
					EMD	P50402	Emerin	Yes	Yes
					ENO3	P13929	Beta-enolase	Yes	Yes
					ETFA	P13804	Electron transfer flavoprotein subunit alpha, mitochondrial	Yes	Yes
					ETFB	P38117	Electron transfer flavoprotein subunit beta	Yes	Yes
					ETFDH	Q16134	Electron transfer flavoprotein-ubiquinone oxidoreductase, mitochondrial	Yes	Yes
					FAM160A2	Q8N612	FHF complex subunit HOOK-interacting protein 1B		Yes
					FBN1	P35555	Fibrillin-1	Yes	Yes
					FHL1	Q13642	Four and a half LIM domains protein 1	Yes	Yes
					FILIP1	Q7Z7B0	Filamin-A-interacting protein 1	Yes
					FKRP	Q9H9S5	Fukutin-related protein	Yes	Yes
					FKTN	O75072	Ribitol-5-phosphate transferase FKTN		Yes
					FLAD1	Q8NFF5	FAD synthase	Yes	Yes
					FLNC	Q14315	Filamin-C	Yes	Yes
					FXR1	P51114	Fragile X mental retardation syndrome-related protein 1	Yes	Yes
					GAA	P10253	Lysosomal alpha-glucosidase	Yes	Yes
					GBE1	Q04446	1,4-alpha-glucan-branching enzyme	Yes	Yes
					GFPT1	Q06210	Glutamine--fructose-6-phosphate aminotransferase [isomerizing] 1	Yes	Yes
					GMPPB	Q9Y5P6	Mannose-1-phosphate guanyltransferase beta	Yes	Yes
					GNE	Q9Y223	Bifunctional UDP-N-acetylglucosamine 2-epimerase/N-acetylmannosamine kinase	Yes	Yes
					GOLGA2	Q08379	Golgin subfamily A member 2	Yes	Yes
					GOSR2	O14653	Golgi SNAP receptor complex member 2	Yes	Yes
					GYG1	P46976	Glycogenin-1	Yes	Yes
					GYS1	P13807	Glycogen [starch] synthase, muscle	Yes	Yes
					HACD1/ PTPLA	B0YJ81	Very-long-chain (3R)-3-hydroxyacyl-CoA dehydratase 1	Yes	Yes
					HADHB	P55084	Trifunctional enzyme subunit beta, mitochondrial	Yes	Yes
					HNRNPA1	P09651	Heterogeneous nuclear ribonucleoprotein A1	Yes	Yes
					HNRNPA2B1	P22626	Heterogeneous nuclear ribonucleoproteins A2/B1	Yes	Yes
					HNRNPDL	O14979	Heterogeneous nuclear ribonucleoprotein D-like	Yes	Yes
					HNRNPH3	P31942	Heterogeneous nuclear ribonucleoprotein H3	Yes	Yes
					HRAS	P01112	GTPase HRas		Yes
					HSPB1	P04792	Heat shock protein beta-1	Yes	Yes
					HSPB8	Q9UJY1	Heat shock protein beta-8	Yes	Yes
					HSPG2	P98160	Basement membrane-specific heparan sulfate proteoglycan core protein	Yes	Yes
					INF2	Q27J81	Inverted formin-2	Yes	Yes
					INPP5K	Q9BT40	Inositol polyphosphate 5-phosphatase K	Yes	Yes
					ISCU	Q9H1K1	Iron-sulfur cluster assembly enzyme ISCU, mitochondrial	Yes	Yes
					ISPD	A4D126	D-ribitol-5-phosphate cytidylyltransferase		Yes
					ITGA7	Q13683	Integrin alpha-7	Yes	Yes
					KBTBD13	C9JR72	Kelch repeat and BTB domain-containing protein 13
					KCNA1	Q09470	Potassium voltage-gated channel subfamily A member 1
					KCNE3	Q9Y6H6	Potassium voltage-gated channel subfamily E member 3
					KCNJ18	B7U540	Inward rectifier potassium channel 18
					KIF1A	Q12756	Kinesin-like protein KIF1A	Yes	Yes
					KLHL40	Q2TBA0	Kelch-like protein 40	Yes
					KLHL41	O60662	Kelch-like protein 41	Yes
					KLHL9	Q9P2J3	Kelch-like protein 9		Yes
					KY	Q8NBH2	Kyphoscoliosis peptidase
					LAMA2	P24043	Laminin subunit alpha-2	Yes	Yes
					LAMA5	O15230	Laminin subunit alpha-5	Yes	Yes
					LAMB2	P55268	Laminin subunit beta-2	Yes	Yes
					LAMP2	P13473	Lysosome-associated membrane glycoprotein 2	Yes	Yes
					LARGE1	O95461	Xylosyl- and glucuronyltransferase LARGE1
					LDB3	O75112	LIM domain-binding protein 3	Yes	Yes
					LDHA	P00338	L-lactate dehydrogenase A chain	Yes	Yes
					LIMS2	Q7Z4I7	LIM and senescent cell antigen-like-containing domain protein 2	Yes	Yes
					LMNA	P02545	Prelamin-A/C	Yes	Yes
					LMOD3	Q0VAK6	Leiomodin-3	Yes
					LPIN1	Q14693	Phosphatidate phosphatase LPIN1	Yes	Yes
					LRP4	O75096	Low-density lipoprotein receptor-related protein 4	Yes	Yes
					MAMDC2	Q7Z304	MAM domain-containing protein 2
					MATR3	P43243	Matrin-3	Yes	Yes
					MEGF10	Q96KG7	Multiple epidermal growth factor-like domains protein 10
					MICU1	Q9BPX6	Calcium uptake protein 1, mitochondrial	Yes	Yes
					MLIP	Q5VWP3	Muscular LMNA-interacting protein	Yes
					MSTN	O14793	Growth/differentiation factor 8
					MT-I/ ALG1	Q9BT22	Chitobiosyldiphosphodolichol beta-mannosyltransferase	Yes	Yes
					MTM1	Q13496	Myotubularin		Yes
					MUSK	O15146	Muscle, skeletal receptor tyrosine-protein kinase
					MYBPC3	Q14896	Myosin-binding protein C, cardiac-type		Yes
					MYH13	Q9UKX3	Myosin-13	Yes	Yes
					MYH2	Q9UKX2	Myosin-2	Yes	Yes
					MYH7	P12883	Myosin-7	Yes	Yes
					MYH8	P13535	Myosin-8	Yes	Yes
					MYMK	A6NI61	Protein myomaker	Yes
					MYO18B	Q8IUG5	Unconventional myosin-XVIIIb	Yes
					MYO9A	B2RTY4	Unconventional myosin-IXa		Yes
					MYOT	Q9UBF9	Myotilin	Yes	Yes
					MYPN	Q86TC9	Myopalladin	Yes
					NEB	P20929	Nebulin	Yes	Yes
					NRAP	Q86VF7	Nebulin-related-anchoring protein	Yes
					ORAI1	Q96D31	Calcium release-activated calcium channel protein 1
					OTX2	P32243	Homeobox protein OTX2
					PABPN1	Q86U42	Polyadenylate-binding protein 2	Yes	Yes
					PAX7	P23759	Paired box protein Pax-7
					PFKM	P08237	ATP-dependent 6-phosphofructokinase, muscle type	Yes	Yes
					PGAM2	P15259	Phosphoglycerate mutase 2	Yes
					PGK1	P00558	Phosphoglycerate kinase 1	Yes	Yes
					PGM1	P36871	Phosphoglucomutase-1	Yes	Yes
					PHKA1	P46020	Phosphorylase b kinase regulatory subunit alpha, skeletal muscle isoform	Yes	Yes
					PLEC	Q15149	Plectin	Yes	Yes
					PNPLA2	Q96AD5	Patatin-like phospholipase domain-containing protein 2		Yes
					PNPLA8	Q9NP80	Calcium-independent phospholipase A2-gamma	Yes	Yes
					POGLUT1	Q8NBL1	Protein O-glucosyltransferase 1	Yes	Yes
					POMGNT1	Q8WZA1	Protein O-linked-mannose beta-1,2-N-acetylglucosaminyltransferase 1		Yes
					POMGNT2	Q8NAT1	Protein O-linked-mannose beta-1,4-N-acetylglucosaminyltransferase 2	Yes	Yes
					POMK	Q9H5K3	Protein O-mannose kinase	Yes	Yes
					POMT1	Q9Y6A1	Protein O-mannosyl-transferase 1		Yes
					POMT2	Q9UKY4	Protein O-mannosyl-transferase 2		Yes
					POPDC1/ BVES	Q8NE79	Blood vessel epicardial substance		Yes
					POPDC2	Q9HBU9	Popeye domain-containing protein 2
					POPDC3	Q9HBV1	Popeye domain-containing protein 3
					PREPL	Q4J6C6	Prolyl endopeptidase-like	Yes	Yes
					PRKAG2	Q9UGJ0	5'-AMP-activated protein kinase subunit gamma-2
					PYGM	P11217	Glycogen phosphorylase, muscle form	Yes
					PYROXD1	Q8WU10	Pyridine nucleotide-disulfide oxidoreductase domain-containing protein 1		Yes
					RAPSN	Q13702	43 kDa receptor-associated protein of the synapse	Yes
					RBCK1	Q9BYM8	RanBP-type and C3HC4-type zinc finger-containing protein 1		Yes
					RPH3A	Q9Y2J0	Rabphilin-3A
					RYR1	P21817	Ryanodine receptor 1	Yes	Yes
					RYR2	Q92736	Ryanodine receptor 2	Yes	Yes
					RYR3	Q15413	Ryanodine receptor 3	Yes
					SCN4A	P35499	Sodium channel protein type 4 subunit alpha
					SELENON	Q9NZV5	Selenoprotein N	Yes	Yes
					SGCA	Q16586	Alpha-sarcoglycan	Yes
					SGCB	Q16585	Beta-sarcoglycan	Yes	Yes
					SGCD	Q92629	Delta-sarcoglycan	Yes	Yes
					SGCE	O43556	Epsilon-sarcoglycan	Yes	Yes
					SGCG	Q13326	Gamma-sarcoglycan	Yes	Yes
					SIGMAR1	Q99720	Sigma non-opioid intracellular receptor 1	Yes	Yes
					SIL1	Q9H173	Nucleotide exchange factor SIL1	Yes	Yes
					SLC18A3	Q16572	Vesicular acetylcholine transporter
					SLC22A5	O76082	Organic cation/carnitine transporter 2
					SLC25A1	P53007	Tricarboxylate transport protein, mitochondrial	Yes	Yes
					SLC25A20	O43772	Mitochondrial carnitine/acylcarnitine carrier protein	Yes	Yes
					SLC35A2	P78381	UDP-galactose translocator		Yes
					SLC5A7	Q9GZV3	High affinity choline transporter 1
					SMCHD1	A6NHR9	Structural maintenance of chromosomes flexible hinge domain-containing protein 1	Yes	Yes
					SMN1,2	Q16637	Survival motor neuron protein	Yes	Yes
					SNAP25	P60880	Synaptosomal-associated protein 25	Yes
					SPEG	Q15772	Striated muscle preferentially expressed protein kinase	Yes	Yes
					SPTBN4	Q9H254	Spectrin beta chain, non-erythrocytic 4	Yes
					SQSTM1	Q13501	Sequestosome-1	Yes	Yes
					SRPK3	Q9UPE1	SRSF protein kinase 3	Yes
					STAC3	Q96MF2	SH3 and cysteine-rich domain-containing protein 3	Yes
					STIM1	Q13586	Stromal interaction molecule 1	Yes	Yes
					SYNE1	Q8NF91	Nesprin-1	Yes	Yes
					SYNE2	Q8WXH0	Nesprin-2	Yes	Yes
					SYT2	Q8N9I0	Synaptotagmin-2		Yes
					TAMM41	Q96BW9	Phosphatidate cytidylyltransferase, mitochondrial	Yes	Yes
					TANGO2	Q6ICL3	Transport and Golgi organization protein 2 homolog		Yes
					TCAP	O15273	Telethonin
					TEFM	Q96QE5	Transcription elongation factor, mitochondrial	Yes	Yes
					TEMEM38A	Q9H6F2	Trimeric intracellular cation channel type A	Yes
					TEMEM5/ RXYLT1	Q9Y2B1	Ribitol-5-phosphate xylosyltransferase 1
					TIA1	P31483	Nucleolysin TIA-1 isoform p40	Yes	Yes
					TMEM43/ LUMA	Q9BTV4	Transmembrane protein 43	Yes	Yes
					TNNC2	P02585	Troponin C, skeletal muscle	Yes	Yes
					TNNI1	P19237	Troponin I, slow skeletal muscle	Yes	Yes
					TNNT1	P13805	Troponin T, slow skeletal muscle	Yes	Yes
					TNNT2	P45379	Troponin T, cardiac muscle	Yes	Yes
					TNNT3	P45378	Troponin T, fast skeletal muscle	Yes	Yes
					TNPO3	Q9Y5L0	Transportin-3	Yes	Yes
					TOR1AIP1	Q5JTV8	Torsin-1A-interacting protein 1	Yes	Yes
					TPM1	P09493	Tropomyosin alpha-1 chain	Yes	Yes
					TPM2	P07951	Tropomyosin beta chain	Yes	Yes
					TPM3	P06753	Tropomyosin alpha-3 chain	Yes	Yes
					TRAPPC11	Q7Z392	Trafficking protein particle complex subunit 11	Yes	Yes
					TRIM32	Q13049	E3 ubiquitin-protein ligase TRIM32	Yes	Yes
					TRIM54	Q9BYV2	Tripartite motif-containing protein 54	Yes
					TRIM63	Q969Q1	E3 ubiquitin-protein ligase TRIM63	Yes
					TRIP4	Q15650	Activating signal cointegrator 1		Yes
					TTN	Q8WZ42	Titin	Yes	Yes
					TUBA1B	P68363	Tubulin alpha-1B chain	Yes	Yes
					UNC13b	O14795	Protein unc-13 homolog B		Yes
					UNC45B	Q8IWX7	Protein unc-45 homolog B	Yes
					VAMP1	P23763	Vesicle-associated membrane protein 1		Yes
					VAPB	O95292	Vesicle-associated membrane protein-associated protein B/C	Yes	Yes
					VCP	P55072	Transitional endoplasmic reticulum ATPase	Yes	Yes
					VMA21	Q3ZAQ7	Vacuolar ATPase assembly integral membrane protein VMA21		Yes
					ZAK	Q9NYL2	Mitogen-activated protein kinase kinase kinase 20	Yes	Yes
